# Supplementary material for: Amphiphilic Cell-Penetrating Peptides Containing Natural and Unnatural Amino Acids as Drug Delivery Agents
Source: Cells. 2022 Mar 29;11(7):1156. doi: 10.3390/cells11071156 (PMC8997995; doi:10.3390/cells11071156)
Supplement: Supplementary file 1 [file cells-11-01156-s001.zip]

Archive with 1 entries (1 files):
- cells-1618540-supplementary.pdf
